# Supplementary material for: Heterogeneous Impact of Water Warming on Exotic and Native Submerged and Emergent Plants in Outdoor Mesocosms
Source: Plants (Basel). 2021 Jun 29;10(7):1324. doi: 10.3390/plants10071324 (PMC8309020; doi:10.3390/plants10071324)
Supplement: Supplementary file 1 [file plants-10-01324-s001.zip]

Archive with 1 entries (1 files):
- plants-1247584-supplementary.pdf
